# Supplementary material for: Antibody responses to Sinopharm/BBIBP-CorV in pregnant mothers in Sri Lanka
Source: PLOS Glob Public Health. 2022 Jul 18;2(7):e0000607. doi: 10.1371/journal.pgph.0000607 (PMC10022122; doi:10.1371/journal.pgph.0000607)
Supplement: S1 Data — (XLSX) [file pgph.0000607.s001.xlsx]

## Sheet: All pregnancy data
	serial number	age	3rd sample collection time point	Covid positivity	Co-morbidities	Wantai baseline	Wantai index	sVNT baseline	baseline sVNT value	1 month wantai	1 month wantai index	1 month sVNT	1 month sVNT value	3rd bleed wantai	3rd bleed wantai index	3rd bleed sVNT	3rd bleed sVNT value
1	PO 11	41	2 months, 24 days	NO PCR	-	Positive	13.7526	Negative	21.177	Positive	13.4211	Positive	85.9515	Positive	13.5053	Positive	95.4671
2	PO 17	36	2 months, 24days	NO PCR	-	Positive	11.7895	Positive	39.3286	Positive	12.7421	Positive	99.1288	Positive	13.5263	Positive	99.0812
3	PO 20	39	2 months, 24 days	NO	-	Positive	13.9632	Positive	43.39	Positive	13.6	Positive	99.5644	Positive	4.02105	Positive	98.9587
4	PO 47	38	2 months, 22 days	baseline positive	-	Positive	2.10526	Negative	2.94239	Positive	13.3789	Positive	73.9722	Positive	8.19474	Positive	55.8346
5	PO 69	30	2 months, 23 days	no	-	Positive	10.9053	Negative	5.26316	Positive	13.1737	Positive	69.725	Positive	5.61579	Positive	74.0888
6	PO 70	26	2 months, 23 days	no	-	Positive	12.1105	Positive	63.4032	Positive	15.2526	Positive	80.7787	Positive	15.7105	Positive	63.4303
7	PO 71	34	2 months, 23 days	no	HTN DM	Positive	11.2789	Positive	89.0593	Positive	14.1368	Positive	88.8375	Positive	13.6	Positive	93.3231
8	PO 91	33	2 months, 23 days	Positive	-	Positive	12.2737	Positive	76.3779	Positive	13.6579	Positive	89.5453	Positive	12.9684	Positive	79.6631
9	PO 102	29	2 months, 23 days	no	-	Positive	12.9368	Positive	70.9905	Positive	11.8895	Positive	88.2385	Positive	13.6105	Positive	97.1822
10	PO 125	34	2 months, 19 days	Baseline Positive		Positive	11.6211	Positive	35.2673	Positive	12.9053	Positive	52.1372	Positive	13.6053	Positive	55.1608
11	PO 127	31	2 months, 19 days	Baseline Positive		Positive	13.7316	Positive	50.3523	Positive	14.1263	Positive	70.1606	Positive	13.0421	Positive	54.0582
12	PO 178	34	2 months, 9 days	No		Positive	11.9105	Positive	69.9959	Positive	13.3053	Positive	96.025	Positive	12.7421	Positive	95.1608
13	PO 186	26	2 months, 12 days	No		Positive	13.3947	Positive	67.5922	Positive	13.2316	Positive	93.1936	Positive	14.0737	Positive	84.8086
14	PO 191	32	2 months, 12 days	No		Positive	11.9368	Positive	60.1326	Positive	11.0526	Negative	18.5952	Positive	14.4263	Positive	97.0597
15	PO 198	24	2 months, 10 days	Baseline positive	-	Positive	10.9684	Negative	-0.20721	Positive	13.8579	Positive	79.7441	Positive	12.9263	Positive	68.147
16	PO 209	36	2 months, 10 days	PCR - Positive	-	Positive	11.7263	Negative	-10.8993	Positive	13.9158	Positive	77.076	Positive	13.4158	Positive	84.6861
17	PO 210	31	2 months, 10 days	No	-	Positive	13.1158	Negative	-0.53875	Positive	12.5105	Positive	94.3371	Positive	13.5211	Positive	89.709
18	PO 211	20	2 months, 17 days	No	-	Positive	14.0947	Negative	-7.99834	Positive	13.9737	Positive	72.6654	Positive	14.6421	Positive	84.1348
19	PO 212	41	2 months, 10 days	No	-	Positive	8.21579	Negative	22.586	Positive	13.8895	Positive	65.4234	Positive	14.3368	Positive	52.7106
20	PO 215	28	2 months, 10 days	No	-	Positive	11.5526	Negative	-9.24161	Positive	12.6	Positive	99.1832	Positive	13.3421	Positive	99.2649
21	PO 222	31	2 months, 12 days	No	?	Positive	11.8263	Negative	8.16411	Positive	12.8105	Negative	21.7533	Positive	13.1263	Negative	16.3247
22	PO 274	24	2 months, 5 days	No	?	Positive	4.12632	Negative	3.27393	Positive	15.0421	Positive	72.8832	Positive	13.5474	Positive	59.6325
23	PO 292	19	2 months, 3 days	NO PCR	?	Positive	12.3053	Positive	87.7331	Positive	14.1263	Positive	95.9706	Positive	13.8789	Positive	82.9096
24	PO 293	26	2 months, 3 days	NO PCR	?	Positive	14.2421	Positive	99.0054	Positive	13.9947	Positive	99.2921	Positive	15.0842	Positive	99.3874
25	PO 294	25	2 months, 3 days	NO	?	Positive	13.1474	Positive	69.9959	Positive	13.5316	Positive	82.63	Positive	14.1474	Positive	84.7473
26	PO 296	20	2 months, 3 days	NO PCR	?	Positive	13.6632	Positive	81.1852	Positive	15.0474	Positive	86.3327	Positive	13.8421	Positive	66.7381
27	PO 301	32	2 months, 3 days	NO	?	Positive	14.8421	Positive	98.3423	Positive	13.7053	Positive	98.1487	Positive	13.4526	Positive	95.1608
28	PO 302	26	2 months, 3 days	NO PCR	?	Positive	14.4158	Positive	54.2478	Positive	13.1421	Positive	80.4519	Positive	13.5211	Positive	98.0398
29	PO 305	24	2 months, 3 days	NEGATIVE	?	Positive	12.4	Positive	98.591	Positive	13.7421	Positive	99.2377	Positive	12.9579	Positive	99.3874
30	PO 309	23	2 months, 3 days	NO PCR	?	Positive	16.5947	Positive	89.5566	Positive	16.3632	Positive	88.293	Positive	14.1263	Positive	82.8484
31	PO 316	21	2 months, 3 days	NO PCR	?	Positive	12.1421	Positive	35.1015	Positive	14.0789	Positive	95.0449	Positive	14.4211	Positive	93.0781
32	PO 319	34	2 months, 3 days	NO PCR	?	Positive	13.5737	Positive	31.206	Positive	15.5158	Positive	97.5497	Positive	15.3105	Positive	93.9357
33	PO 332	28	2 months, 3 days	No	?	Positive	11.1474	Positive	98.7567	Positive	13.7053	Positive	98.4209	Positive	14.5842	Positive	95.3446
34	PO 352	27	2 months, 4 days	baseline positive	?	Positive	15.2	Positive	98.5081	Positive	14.1316	Positive	97.3319	Positive	14.1632	Positive	93.9357
35	PO 369	30	2 months, 3 days	baseline positive	?	Positive	12.0737	Positive	80.8537	Positive	13.7316	Positive	82.5756	Positive	12.8211	Positive	67.2894
36	PO 406	29	1 month, 29 days	No	?	Positive	12.4947	Positive	45.3792	Positive	10.0474	Positive	84.917	Positive	14.7	Positive	79.7243
37	PO 413	25	1 month, 29 days	No	?	Positive	11.0368	Positive	32.6979	Positive	13.7421	Positive	99.0594	Positive	13.8474	Positive	99.2649
38	PO 427	38	3 months, 1 day	Baseline positive	?	Positive	11.6263	Positive	68.7526	Positive	13.1368	Positive	56.9902	Positive	13.1158	Positive	95.1608
39	PO 438	33	1 month, 26 days	No	-	Positive	11.6	Positive	94.281	Positive	13.0526	Positive	95.6983	Positive	14.2526	Positive	95.6508
40	PO 440	39	2 months, 6 days	No	-	Positive	12.7474	Positive	92.8719	Positive	14.3947	Positive	98.9654	Positive	15.9789	Positive	98.8974
41	PO 452	27	1 month, 26 days	NO PCR	?	Positive	13.3842	Positive	38.334	Positive	14.1105	Positive	85.2437	Positive	13.5684	Positive	53.5681
42	PO 456	21	1 month, 26 days	NO	?	Positive	13.8053	Negative	-9.65603	Positive	15.5632	Positive	94.3915	Positive	13.3789	Positive	86.34
43	PO 478	26	1 month, 26 days	NO PCR	-	Positive	12.7263	Positive	59.3867	Positive	18.6632	Positive	95.0994	Positive	7.13158	Positive	86.34
44	PO 511	31	1 month, 28 days	NO	-	Positive	11.5632	Negative	1.69913	Negative	0.310526	Positive	25.5105	Positive	10.5474	Positive	85.6049
45	PO 536	24	1 month, 27 days	Baseline positive	?	Positive	12.2263	Positive	67.758	Positive	13.4474	Positive	99.2921	Positive	14.5895	Positive	85.6662
46	PO 552	24	1 month, 17 days	NO	-	Positive	11.8316	Positive	47.0369	Positive	13.8316	Positive	89.4909	Positive	14.0263	Positive	66.6156
47	PO 553	31	1 month, 25 days	NO PCR	HTN	Positive	13.3421	Positive	98.0108	Positive	12.8737	Positive	98.0942	Positive	13.4895	Positive	93.5069
48	PO 557	25	1 month, 25 days	NO PCR	-	Positive	13.8632	Positive	40.4061	Positive	11.8053	Positive	69.8884	Positive	13.2526	Positive	57.2435
49	PO 560	22	1 month, 25 days	NO PCR	-	Positive	11.2579	Negative	22.0058	Positive	15.0211	Positive	94.6638	Positive	12.7474	Positive	85.5436
50	PO 562	29	1 month, 25 days	NO PCR	-	Positive	12.2947	Positive	95.2756	Positive	12.6368	Positive	98.2031	Positive	13.6316	Positive	95.8346
51	PO 565	24	1 month, 25 days	NO PCR	-	Positive	10.3789	Negative	-8.16411	Positive	12.0579	Positive	55.9488	Positive	11.6947	Positive	44.9311
52	PO 566	18	1 month, 25 days	NO	-	Positive	13.4789	Positive	31.2889	Positive	13.8316	Positive	98.8565	Positive	15.4	Positive	95.0995
53	PO 571	23	1 month, 25 days	Positive	-	Positive	12.6053	Positive	33.361	Positive	12.5895	Positive	91.6689	Positive	14.5105	Positive	86.9525
54	PO 572	35	1 month, 17 days	NO PCR	DM	Positive	14.2684	Positive	56.3199	Positive	13.0789	Positive	95.9706	Positive	13.8158	Positive	98.2086
55	PO 624	21	1 month, 22 days	No	?	Positive	13.0316	Positive	57.6461	Positive	14.2263	Positive	98.9654	Positive	13.3526	Positive	77.0009
56	PO 627	19	1 month, 22 days	No	?	Positive	12.5	Positive	98.2899	Positive	13.6737	Positive	98.8974	Positive	13.2211	Positive	92.141
57	PO 629	20	1 month, 22 days	No	-	Positive	13.3421	Negative	-12.2254	Positive	1.84211	Negative	18.3461	Positive	14.5947	Positive	88.5582
58	PO 673	26	1 month, 29 days	No	-	Positive	13.1842	Positive	67.6014	Positive	13.2421	Positive	58.4686	Positive	15.2158	Positive	83.2996
59	PO 05	32	2 months, 24 days	NO	-	Negative	0.0473684	Negative	-2.27932	Positive	4.62632	Positive	42.1182	Positive	6.45263	Positive	59.5712
60	PO 61	44	2 months, 23 days	No	-	Negative	0	Negative	-2.44509	Positive	13.3158	Positive	75.4969	Positive	1.5	Negative	20.0613
61	PO 76	26	2 months, 23 days	No	DM	Negative	-0.00526316	Negative	-1.36759	Positive	14.8316	Negative	11.5165	Positive	9.72105	Positive	82.0521
62	PO 86	34	2 months, 23 days	Positive	-	Negative	-0.0263158	Negative	0.704517	Positive	12.9737	Positive	85.1892	Positive	9.23684	Negative	2.05207
63	PO 96	33	2 months, 23 days	No	-	Negative	-0.0473684	Negative	-7.83257	Positive	12.9474	Negative	10.972	Positive	7.51579	Positive	26.2481
64	PO 98	25	2 months, 23 days	No	-	Negative	-0.0263158	Negative	0.621633	Positive	13.1684	Negative	19.9564	Positive	9.96316	Positive	56.2634
65	PO 104	35	2 months, 23 days	No	Asthma	Negative	-0.0421053	Negative	-11.6453	Positive	10.7995	Positive	26.1094	Positive	9.31053	Positive	27.2282
66	PO 118	25	2 months, 19 days	No	?	Negative	-0.0263158	Negative	4.10278	Positive	12.4211	Positive	90.1988	Positive	15.0316	Positive	94.6095
67	PO 128	32	2 months, 19 days	No	?	Negative	-0.00526316	Negative	-15.3751	Positive	13.7474	Positive	53.0084	Positive	12.6684	Positive	91.1792
68	PO 171	30	2 months, 9 days	No	-	Negative	0.0526316	Negative	-7.33527	Positive	7.42105	Negative	12.061	Positive	5.43684	Negative	14.9158
69	PO 180	27	2 months, 9 days	No	?	Negative	0.289474	Negative	4.76585	Negative	0.0157895	Negative	13.5856	Positive	1.01053	Negative	11.4242
70	PO 192	36	2 months, 12 days	No	?	Negative	0.0631579	Negative	2.85951	Positive	16.9158	Positive	80.4519	Positive	13.7421	Positive	88.3002
71	PO 197	38	2 months, 10 days	No	-	Negative	0.0157895	Negative	-6.092	Positive	12.2895	Positive	61.7751	Positive	13.0421	Positive	77.3966
72	PO 205	20	2 months, 10 days	No	-	Negative	0	Negative	-4.93162	Positive	13.7368	Positive	91.6145	Positive	12.2789	Positive	80.2757
73	PO 213	26	2 months, 10 days	No	-	Negative	0.0263158	Negative	-1.20182	Positive	13.8737	Positive	85.8426	Positive	14.1474	Positive	89.2802
74	PO 235	25	2 months, 4 days	No	-	Negative	0.221053	Negative	-5.67758	Negative	0.657895	Negative	15.4914	Positive	8.8	Positive	50.9342
75	PO 236	25	2 months, 4 days	NO PCR	-	Negative	-0.0105263	Negative	19.7679	Negative	0.110526	Negative	15.2736	Positive	8.08947	Positive	37.0291
76	PO 246	26	2 months, 4 days	No	-	Negative	0.157895	Negative	3.54853	Positive	11.0684	Positive	62.2652	Positive	13.2211	Positive	54.6707
77	PO 250	30	2 months, 5 days	NO - AUG	-	Negative	0.0157895	Positive	37.2565	Positive	5.97895	Negative	23.0057	Positive	13.4105	Positive	87.6876
78	PO 284	36	2 months, 6 days	No	?	Negative	0.0157895	Negative	-2.27932	Positive	9.74211	Positive	36.2919	Positive	4.86842	Positive	43.2159
79	PO 287	30	2 months, 6 days	No	?	Negative	0.0263158	Negative	19.1877	Positive	12.6789	Positive	76.1503	Positive	2.4	Positive	69.3721
80	PO 288	35	2 months, 6 days	No	?	Negative	0.0263158	Negative	-7.91546	Negative	-0.00526316	Negative	16.9731	Positive	12.9105	Positive	97.3047
81	PO 289	28	2 months, 6 days	Positive	?	Negative	0.194737	Negative	3.19105	Positive	13.7684	Positive	89.6542	Positive	11.8526	Positive	95.6508
82	PO 291	27	2 months, 6 days	No	?	Negative	0.321053	Negative	-2.44509	Positive	7.28947	Positive	46.9643	Positive	13.8158	Positive	68.4533
83	PO 359	30	2 months, 4 days	No	?	Negative	-0.0263158	Negative	-4.01989	Positive	14.3684	Positive	88.184	Positive	12.5158	Positive	72.1286
84	PO 361	22	2 months, 4 days	No	?	Negative	-0.00526316	Negative	3.85412	Positive	10.0632	Positive	38.0888	Positive	13.0316	Positive	54.0582
85	PO 380	19	1 month, 29 days	NO	HTN	Negative	0.0578947	Negative	8.41276	Positive	10.0474	Positive	82.9023	Positive	14.0895	Positive	69.6784
86	PO 409	31	1 month, 29 days	No	?	Negative	-0.0421053	Negative	-0.95317	Positive	12.6684	Negative	23.5502	Positive	12.5947	Positive	68.6371
87	PO 410	27	1 month, 29 days	No	?	Negative	-0.0157895	Negative	15.6237	Positive	1.45263	Negative	13.5856	Positive	13.2316	Positive	83.0322
88	PO 423	42	3 months, 1 day	No	?	Negative	0.436842	Negative	10.4746	Positive	3	Positive	47.0732	Positive	13.5316	Positive	85.9112
89	PO 437	32	1 month, 26 days	No	-	Negative	0.131579	Negative	-0.12433	Positive	4.29474	Positive	28.4509	Positive	13.3	Positive	73.2312
90	PO 443	19	1 month, 26 days	No	-	Negative	0.194737	Negative	-5.67758	Positive	13.4737	Positive	92.6491	Positive	14.4789	Positive	87.2588
91	PO 449	38	1 month, 26 days	NO, HAS GDM	GDM	Negative	-0.0315789	Negative	-2.61086	Positive	2.77895	Negative	20.8821	Positive	12.7263	Negative	24.7167
92	PO 463	39	1 month, 28 days	NO PCR	-	Negative	-0.0105263	Negative	-3.4397	Negative	0.910526	Negative	17.9962	Positive	5.7	Positive	53.8744
93	PO 466	20	1 month, 28 days	NO	-	Negative	0.105263	Negative	2.44509	Negative	0.0473684	Positive	32.208	Positive	13.7737	Positive	35.1914
94	PO 646	29	1 month, 17 days	No	-	Negative	0.310526	Positive	27.4163	Positive	13.5	Positive	45.7274	Positive	14.4263	Positive	77.9255
